# Supplementary material for: Characterization and Description of the Fecal Microbiomes of Pet Domestic Ferrets (Mustela putorius furo) Living in Homes
Source: Animals (Basel). 2023 Oct 29;13(21):3354. doi: 10.3390/ani13213354 (PMC10647649; doi:10.3390/ani13213354)
Supplement: Supplementary file 1 [file animals-13-03354-s001.zip]

Archive with 1 entries (1 files):
- animals-2627287-supplementary.pdf
